# Supplementary material for: The Impact of a 14-Day Altitude Training Camp on Olympic-Level Open-Water Swimmers’ Sleep
Source: Int J Environ Res Public Health. 2022 Apr 2;19(7):4253. doi: 10.3390/ijerph19074253 (PMC8998594; doi:10.3390/ijerph19074253)
Supplement: Supplementary file 1 [file ijerph-19-04253-s001.zip]

Archive with 1 entries (1 files):
- ijerph-1594228-supplementary.pdf
